# Supplementary material for: Regulation of FSH Synthesis by Differentially Expressed miR-488 in Anterior Adenohypophyseal Cells
Source: Animals (Basel). 2021 Nov 15;11(11):3262. doi: 10.3390/ani11113262 (PMC8614264; doi:10.3390/ani11113262)
Supplement: Supplementary file 1 [file animals-11-03262-s001.zip]

Archive with 1 entries (1 files):
- animals-1417347 - supplementary.pdf
